# Supplementary material for: Evidence for Effects of Extracellular Vesicles on Physical, Inflammatory, Transcriptome and Reward Behaviour Status in Mice
Source: Int J Mol Sci. 2022 Jan 18;23(3):1028. doi: 10.3390/ijms23031028 (PMC8835024; doi:10.3390/ijms23031028)
Supplement: Supplementary file 1 [file ijms-23-01028-s001.zip]

Archive with 1 entries (1 files):
- ijms-1443284-supplementary.pdf
